# Supplementary material for: The non-ELR CXC chemokine encoded by human cytomegalovirus UL146 genotype 5 contains a C-terminal β-hairpin and induces neutrophil migration as a selective CXCR2 agonist
Source: PLoS Pathog. 2022 Mar 10;18(3):e1010355. doi: 10.1371/journal.ppat.1010355 (PMC8939814; doi:10.1371/journal.ppat.1010355)
Supplement: S1 Table — Left side comparison of wild-type vCXCL1s and long tailed human chemokines on secondary core structure and sequence, basic content and secondary structure of the C-terminus. Right side comparison of tailless wild-type vCXCL1s and tailless human chemokines with extended C-termini on secondary core structure and function. (XLSX) [file ppat.1010355.s004.xlsx]

## Sheet: Ark1
Genome		Chemokine		Wild-type chemokine														Tailless chemokine
				Core		Tail								Technique		References		Expressed		Preservation of chemokine fold		Technique		Retains functional activity		Loss of GAG binding		References
				Secondary structure		Sequence 2		R/K		n		Secondary structure
HCMV		vCXCL1GT1		Yes		WYNVNITKSPGPRRINITLIGVRG		4		24		Yes		Rosetta		2022 PLOS Pathogens Berg et al.		Yes		Not likely		Intrinsic flourescence		No		-		2022 PLOS Pathogens Berg et al.
		vCXCL1GT2		Yes		WYNVNVTRQPERGPGKITVTLVGLKE		4		26		Yes		Rosetta		2022 PLOS Pathogens Berg et al.		No		-		-		-		-		-
		vCXCL1GT3		Yes		WYNVNITKQPGRRTGGRGPGQVNITLIAVKQ		5		31		No		Rosetta		2022 PLOS Pathogens Berg et al.		No		-		-		-		-		-
		vCXCL1GT4		Yes		WFEVTFNSTRKYPMITRKGSTKPTFSSGK		6		29		Yes		Rosetta		2022 PLOS Pathogens Berg et al.		No		-		-		-		-		-
		vCXCL1GT5		Yes		WLQIKMEGPRNATVVQRSNTRP		4		22		Yes		Rosetta		2022 PLOS Pathogens Berg et al.		No		-		-		-		-		-
		vCXCL1GT6		Yes		WFQIEFKGPQNTKVVSKSFTPPS		3		23		Yes		Rosetta		2022 PLOS Pathogens Berg et al.		No		-		-		-		-		-
		vCXCL1GT7		Yes		WHRVLVKVKDSNGPHVEENAVTNKRPRWK		7		29		Yes		Rosetta		2022 PLOS Pathogens Berg et al.		No		-		-		-		-		-
		vCXCL1GT8		Yes		WHKVFIKKNSDNGPHIEDKSDTNRHPPWRL		6		30		Yes		Rosetta		2022 PLOS Pathogens Berg et al.		No		-		-		-		-		-
		vCXCL1GT9		Yes		WHKVLLRTKGGGGPHVEERTASNGRPPWKLKF		7		32		Yes		Rosetta		2022 PLOS Pathogens Berg et al.		No		-		-		-		-		-
		vCXCL1GT10		Yes		WYKVIIKNGDDNKPKVEKRTEIKKRFKWN		10		29		Yes		Rosetta		2022 PLOS Pathogens Berg et al.		No		-		-		-		-		-
		vCXCL1GT11		Yes		WYKVVVTTGDGGGPHVDKKAEIKKRLS		6		27		Yes		Rosetta		2022 PLOS Pathogens Berg et al.		No		-		-		-		-		-
		vCXCL1GT12		Yes		WHKVLVTKKGDEPQVQKRGEYPKNRARIIV		8		30		Yes		Rosetta		2022 PLOS Pathogens Berg et al.		No		-		-		-		-		-
		vCXCL1GT13		Yes		WHKVLVTGKNGNGPHVTKKGDFPRGRKNIMI		7		31		No		Rosetta		2022 PLOS Pathogens Berg et al.		No		-		-		-		-		-
		vCXCL1GT14		Yes		WYKVFITTNGNNGPQIHKRAEHNKRPKWKL		7		30		No		Rosetta		2022 PLOS Pathogens Berg et al.		No		-		-		-		-		-
Human		XCL1		Yes		TRNNMIQTKPTGTQQSTNTAVTLTG		2		25		No		NMR		2001 Biochemistry Kuloglu et al. [1]		Yes		Yes		NMR		Yes		-		2007 Biochemistry Tuinstra et al. [5]
																		Yes		-		-		Yes		-		2018 FI Kroczek et al. [6]
																		Yes		-		-		No		-		1997 J. Immunology Hedrick et al. [7]
																		Yes		-		-		No		-		2001 Chemistry Marcaurelle et al. [8]
		CCL16		-		PLLPTRNLSTVKIITAKNGQPQLLNSQ		3		27		-		-				No		-		-		-		-		-
		CCL21		Yes		PSPQKPAQGCRKDRGASKTGKKGKGSKGCKRTERSQTPKGP		13		41		No		NMR		2012 Biochemistry Love et al. [2]		Yes		Yes		NMR		Yes		-		2020 Biochemistry Moussouras et al. [9]
																		Yes		Yes		NMR		Yes		Loss of polysialic acid binding		2016 Science Kiermaier at al. [10]
																		Yes		-		-		Yes		-		2016 Front. Immunol. Hjortø et al. [11]
																		Yes		Yes		XRD		-		-		2016 Biochemistry Smith et al. [12]
																		Yes		-		-		Yes		-		2010 Immunity Schumann et al. [13]
																		Yes		-		-		Yes		Loss of binding to CS B, HS and heparin 3		2002 Biochim Biophys Acta Hirose et al. [14]
		CCL25		-		KVFAKLHHNMQTFQAGPHAVKKLSSGNSKLSSSKFSNPISSSKRNVSLLISANSGL		8		56		-		-				Yes		-		-		Yes		-		1999 J. Exp. Med. Zabel et al. [15]
		CCL28		Yes		HRKKHHGKRNSNRAHQGKHETYGHKTPY		8		28		No		NMR		2018 JMB Thomas et al. [3]		Yes		Yes		NMR		Yes		-		2018 JMB Thomas et al. [3]
		CXCL9		-		KKKQKNGKKHQKKKVLKVRKSQRSRQKKTT		16		30		-		-				No		-		-		-		-		-
		CXCL12g1		Yes		KGRREEKVGKKEKIGKKKRQKKRKAAQKRKN		18		31		No		NMR		2007 PLOS One Laguri et al. [4]		Yes		Yes		NMR		Yes		Loss of dermatan binding		2007 PLOS One Laguri et al. [4]
1murine version identical to the human sequence with one conservative substitution
2CCL16, CCL25 and CXCL9 C- termini predicted by JPred4
3 CS B = chondroitin sulfate B; HS = heparan sulfate
References
1. Kuloglu ES, McCaslin DR, Kitabwalla M, Pauza CD, Markley JL, Volkman BF. Monomeric solution structure of the prototypical 'C' chemokine lymphotactin. Biochemistry. 2001;40(42):12486-96. doi: 10.1021/bi011106p. PubMed PMID: 11601972; PubMed Central PMCID: PMCPMC3826542.
2. Love M, Sandberg JL, Ziarek JJ, Gerarden KP, Rode RR, Jensen DR, et al. Solution structure of CCL21 and identification of a putative CCR7 binding site. Biochemistry. 2012;51(3):733-5. doi: 10.1021/bi201601k. PubMed PMID: 22221265; PubMed Central PMCID: PMCPMC3272885.
3. Thomas MA, He J, Peterson FC, Huppler AR, Volkman BF. The Solution Structure of CCL28 Reveals Structural Lability that Does Not Constrain Antifungal Activity. J Mol Biol. 2018;430(18 Pt B):3266-82. doi: 10.1016/j.jmb.2018.06.001. PubMed PMID: 29913161; PubMed Central PMCID: PMCPMC6103841
4. Laguri C, Sadir R, Rueda P, Baleux F, Gans P, Arenzana-Seisdedos F, et al. The novel CXCL12gamma isoform encodes an unstructured cationic domain which regulates bioactivity and interaction with both glycosaminoglycans and CXCR4. PLoS One. 2007;2(10):e1110. doi: 10.1371/journal.pone.0001110. PubMed PMID: 17971873; PubMed Central PMCID: PMCPMC2040504.
5. Tuinstra RL, Peterson FC, Elgin ES, Pelzek AJ, Volkman BF. An engineered second disulfide bond restricts lymphotactin/XCL1 to a chemokine-like conformation with XCR1 agonist activity. Biochemistry. 2007;46(10):2564-73. doi: 10.1021/bi602365d. PubMed PMID: 17302442; PubMed Central PMCID: PMCPMC2734904.
6. Kroczek AL, Hartung E, Gurka S, Becker M, Reeg N, Mages HW, et al. Structure-Function Relationship of XCL1 Used for in vivo Targeting of Antigen Into XCR1(+) Dendritic Cells. Front Immunol. 2018;9:2806. doi: 10.3389/fimmu.2018.02806. PubMed PMID: 30619244; PubMed Central PMCID: PMCPMC6300513.
7. Hedrick JA, Zlotnik A. Identification and characterization of a novel beta chemokine containing six conserved cysteines. J Immunol. 1997;159(4):1589-93. PubMed PMID: 9257816.
8. Marcaurelle LA, Mizoue LS, Wilken J, Oldham L, Kent SB, Handel TM, et al. Chemical synthesis of lymphotactin: a glycosylated chemokine with a C-terminal mucin-like domain. Chemistry. 2001;7(5):1129-32. doi: 10.1002/1521-3765(20010302)7:5<1129::aid-chem1129>3.0.co;2-w. PubMed PMID: 11303872.
9. Moussouras NA, Hjorto GM, Peterson FC, Szpakowska M, Chevigne A, Rosenkilde MM, et al. Structural Features of an Extended C-Terminal Tail Modulate the Function of the Chemokine CCL21. Biochemistry. 2020;59(13):1338-50. doi: 10.1021/acs.biochem.0c00047. PubMed PMID: 32182428; PubMed Central PMCID: PMCPMC7307649.
10. Kiermaier E, Moussion C, Veldkamp CT, Gerardy-Schahn R, de Vries I, Williams LG, et al. Polysialylation controls dendritic cell trafficking by regulating chemokine recognition. Science. 2016;351(6269):186-90. doi: 10.1126/science.aad0512. PubMed PMID: 26657283; PubMed Central PMCID: PMCPMC5583642.
11. Hjorto GM, Larsen O, Steen A, Daugvilaite V, Berg C, Fares S, et al. Differential CCR7 Targeting in Dendritic Cells by Three Naturally Occurring CC-Chemokines. Front Immunol. 2016;7:568. doi: 10.3389/fimmu.2016.00568. PubMed PMID: 28018341; PubMed Central PMCID: PMCPMC5145889.
12. Smith EW, Lewandowski EM, Moussouras NA, Kroeck KG, Volkman BF, Veldkamp CT, et al. Crystallographic Structure of Truncated CCL21 and the Putative Sulfotyrosine-Binding Site. Biochemistry. 2016;55(40):5746-53. doi: 10.1021/acs.biochem.6b00304. PubMed PMID: 27617343; PubMed Central PMCID: PMCPMC5498006.
13. Schumann K, Lammermann T, Bruckner M, Legler DF, Polleux J, Spatz JP, et al. Immobilized chemokine fields and soluble chemokine gradients cooperatively shape migration patterns of dendritic cells. Immunity. 2010;32(5):703-13. doi: 10.1016/j.immuni.2010.04.017. PubMed PMID: 20471289.
14. Hirose J, Kawashima H, Swope Willis M, Springer TA, Hasegawa H, Yoshie O, et al. Chondroitin sulfate B exerts its inhibitory effect on secondary lymphoid tissue chemokine (SLC) by binding to the C-terminus of SLC. Biochim Biophys Acta. 2002;1571(3):219-24. doi: 10.1016/s0304-4165(02)00232-5. PubMed PMID: 12090936.
15. Zabel BA, Agace WW, Campbell JJ, Heath HM, Parent D, Roberts AI, et al. Human G protein-coupled receptor GPR-9-6/CC chemokine receptor 9 is selectively expressed on intestinal homing T lymphocytes, mucosal lymphocytes, and thymocytes and is required for thymus-expressed chemokine-mediated chemotaxis. J Exp Med. 1999;190(9):1241-56. doi: 10.1084/jem.190.9.1241. PubMed PMID: 10544196; PubMed Ce…
